# Supplementary material for: Impact of Biogenic Structures of the Soil-Nesting Ants Lasius niger and Lasius flavus on the Soil Microarthropod Community in Urban Green Spaces
Source: Insects. 2025 Oct 17;16(10):1058. doi: 10.3390/insects16101058 (PMC12564664; doi:10.3390/insects16101058)
Supplement: Supplementary file 1 [file insects-16-01058-s001.zip]

Archive with 1 entries (1 files):
- insects-3853554-supplementary.pdf
